# Supplementary material for: Chrysin attenuates intervertebral disk degeneration via dual inhibition of matrix metalloproteinases and senescence: integrated network pharmacology, molecular docking, and experimental validation
Source: Front Med (Lausanne). 2025 May 12;12:1593317. doi: 10.3389/fmed.2025.1593317 (PMC12104227; doi:10.3389/fmed.2025.1593317)
Supplement: Supplementary Table 1 — GO and KEGG enrichment analyses. [file Table_1.xlsx]

## Sheet: GO-BP
Category		Term	Count	%	PValue	Genes	List Total	Pop Hits	Pop Total	Fold Enrichment	Bonferroni	Benjamini	FDR
GOTERM_BP_DIRECT	10629	negative regulation of gene expression	10	34.4828	3.55902e-10	GSK3B, APP, TGFB1, ACE, SRC, CDK1, KDR, MAPT, HIF1A, ESR1	29	314	19416	21.3222	4.09643e-07	4.09643e-07	3.80459e-07
GOTERM_BP_DIRECT	48013	ephrin receptor signaling pathway	7	24.1379	2.05212e-09	SRC, MMP2, KIT, KDR, MMP9, EGFR, IGF1R	29	85	19416	55.1367	2.36199e-06	1.181e-06	1.09686e-06
GOTERM_BP_DIRECT	48661	positive regulation of smooth muscle cell proliferation	6	20.6897	1.28846e-08	TGFB1, STAT1, IL13, PTGS2, EGFR, IGF1R	29	54	19416	74.3908	1.48301e-05	4.94341e-06	4.59123e-06
GOTERM_BP_DIRECT	9410	response to xenobiotic stimulus	8	27.5862	6.12674e-08	TGFB1, ACE, ABCB1, STAT1, SRC, MMP2, CDK1, PTGS2	29	257	19416	20.841	7.05163e-05	1.69543e-05	1.57464e-05
GOTERM_BP_DIRECT	71260	cellular response to mechanical stimulus	6	20.6897	7.36501e-08	TGFB1, IL13, SLC2A1, PTGS2, EGFR, IGF1R	29	76	19416	52.8566	8.47677e-05	1.69543e-05	1.57464e-05
GOTERM_BP_DIRECT	48009	insulin-like growth factor receptor signaling pathway	6	20.6897	1.01637e-07	AR, KIT, KDR, GRB2, EGFR, IGF1R	29	81	19416	49.5939	0.000116977	1.94973e-05	1.81083e-05
GOTERM_BP_DIRECT	7173	epidermal growth factor receptor signaling pathway	6	20.6897	2.2668e-07	SRC, KIT, KDR, GRB2, EGFR, IGF1R	29	95	19416	42.2853	0.000260875	3.5518e-05	3.29876e-05
GOTERM_BP_DIRECT	71392	cellular response to estradiol stimulus	5	17.2414	2.46867e-07	MMP2, ESR1, EGFR, ESR2, IGF1R	29	38	19416	88.0944	0.000284103	3.5518e-05	3.29876e-05
GOTERM_BP_DIRECT	51897	positive regulation of phosphatidylinositol 3-kinase/protein kinase B signal transduction	7	24.1379	3.06911e-07	APP, TGFB1, SRC, KIT, KDR, EGFR, IGF1R	29	196	19416	23.9113	0.000353192	3.92505e-05	3.64542e-05
GOTERM_BP_DIRECT	45944	positive regulation of transcription by RNA polymerase II	12	41.3793	5.65647e-07	IL4, APP, AR, TGFB1, PARP1, STAT1, PRKDC, IL13, HIF1A, ESR1, EGFR, ESR2	29	1246	19416	6.448	0.000650848	6.43081e-05	5.97266e-05
GOTERM_BP_DIRECT	8286	insulin receptor signaling pathway	6	20.6897	6.14586e-07	GSK3B, KIT, KDR, GRB2, EGFR, IGF1R	29	116	19416	34.6302	0.000707139	6.43081e-05	5.97266e-05
GOTERM_BP_DIRECT	50673	epithelial cell proliferation	5	17.2414	8.25082e-07	AR, TGFB1, KIT, KDR, EGFR	29	51	19416	65.6389	0.000949219	7.91391e-05	7.3501e-05
GOTERM_BP_DIRECT	34614	cellular response to reactive oxygen species	5	17.2414	1.04105e-06	SRC, MMP2, MAPT, MMP9, EGFR	29	54	19416	61.9923	0.00119754	9.21733e-05	8.56067e-05
GOTERM_BP_DIRECT	46777	protein autophosphorylation	6	20.6897	1.506e-06	GSK3B, SRC, KIT, KDR, EGFR, IGF1R	29	139	19416	28.9	0.00173191	0.000123815	0.000114994
GOTERM_BP_DIRECT	30335	positive regulation of cell migration	7	24.1379	2.72463e-06	IL4, TGFB1, MMP2, KIT, KDR, EGFR, IGF1R	29	285	19416	16.4443	0.00313115	0.00020907	0.000194176
GOTERM_BP_DIRECT	6338	chromatin remodeling	10	34.4828	3.44537e-06	GSK3B, PRKDC, SRC, KIT, CDK2, CDK1, KDR, ESR1, EGFR, IGF1R	29	917	19416	7.30117	0.00395778	0.000237689	0.000220755
GOTERM_BP_DIRECT	32930	positive regulation of superoxide anion generation	4	13.7931	3.51061e-06	APP, TGFB1, MAPT, EGFR	29	21	19416	127.527	0.00403256	0.000237689	0.000220755
GOTERM_BP_DIRECT	122	negative regulation of transcription by RNA polymerase II	10	34.4828	4.92813e-06	IL4, APP, AR, TGFB1, PARP1, STAT1, SRC, CDK2, ESR1, ESR2	29	958	19416	6.9887	0.00565623	0.000314262	0.000291873
GOTERM_BP_DIRECT	45893	positive regulation of DNA-templated transcription	9	31.0345	5.36191e-06	IL4, AR, TGFB1, STAT1, CDK2, HIF1A, ESR1, EGFR, ESR2	29	717	19416	8.40398	0.00615257	0.000314262	0.000291873
GOTERM_BP_DIRECT	10628	positive regulation of gene expression	8	27.5862	5.69139e-06	IL4, GSK3B, APP, AR, TGFB1, IL13, CDK1, HIF1A	29	505	19416	10.6062	0.00652939	0.000314262	0.000291873
GOTERM_BP_DIRECT	43066	negative regulation of apoptotic process	8	27.5862	5.76568e-06	IL4, GSK3B, PRKDC, SRC, CDK1, MMP9, EGFR, IGF1R	29	506	19416	10.5853	0.00661434	0.000314262	0.000291873
GOTERM_BP_DIRECT	43065	positive regulation of apoptotic process	7	24.1379	6.00675e-06	APP, TGFB1, ACE, PRKDC, SRC, PTGS2, MMP9	29	327	19416	14.3322	0.00688995	0.000314262	0.000291873
GOTERM_BP_DIRECT	43410	positive regulation of MAPK cascade	6	20.6897	7.52007e-06	APP, AR, TGFB1, KIT, KDR, IGF1R	29	193	19416	20.814	0.00861828	0.00037633	0.00034952
GOTERM_BP_DIRECT	7165	signal transduction	11	37.931	8.97408e-06	AR, STAT1, SRC, KIT, CDK2, GRB2, HIF1A, ESR1, EGFR, ESR2, IGF1R	29	1326	19416	5.55406	0.010276	0.000430382	0.00039972
GOTERM_BP_DIRECT	1774	microglial cell activation	4	13.7931	1.06238e-05	IL4, APP, IL13, MAPT	29	30	19416	89.269	0.0121536	0.000470309	0.000436803
GOTERM_BP_DIRECT	1902894	negative regulation of miRNA transcription	4	13.7931	1.06238e-05	APP, TGFB1, HIF1A, ESR1	29	30	19416	89.269	0.0121536	0.000470309	0.000436803
GOTERM_BP_DIRECT	8543	fibroblast growth factor receptor signaling pathway	5	17.2414	1.334e-05	KIT, KDR, GRB2, EGFR, IGF1R	29	102	19416	32.8195	0.0152372	0.00056868	0.000528166
GOTERM_BP_DIRECT	2000352	negative regulation of endothelial cell apoptotic process	4	13.7931	2.01949e-05	IL4, IL13, SERPINE1, KDR	29	37	19416	72.3802	0.0229764	0.000830153	0.000771011
GOTERM_BP_DIRECT	1900182	positive regulation of protein localization to nucleus	4	13.7931	2.56047e-05	TGFB1, PARP1, SRC, CDK1	29	40	19416	66.9517	0.0290413	0.00101624	0.00094384
GOTERM_BP_DIRECT	7275	multicellular organism development	4	13.7931	3.41904e-05	KIT, KDR, EGFR, IGF1R	29	44	19416	60.8652	0.0385895	0.00131177	0.00121832
GOTERM_BP_DIRECT	1904646	cellular response to amyloid-beta	4	13.7931	4.17392e-05	GSK3B, APP, PARP1, IGF1R	29	47	19416	56.9802	0.046907	0.00154974	0.00143933
GOTERM_BP_DIRECT	36323	vascular endothelial growth factor receptor-1 signaling pathway	4	13.7931	4.73339e-05	KIT, KDR, EGFR, IGF1R	29	49	19416	54.6545	0.0530251	0.00170254	0.00158125
GOTERM_BP_DIRECT	35790	platelet-derived growth factor receptor-alpha signaling pathway	4	13.7931	5.03067e-05	KIT, KDR, EGFR, IGF1R	29	50	19416	53.5614	0.0562599	0.00170729	0.00158566
GOTERM_BP_DIRECT	38145	macrophage colony-stimulating factor signaling pathway	4	13.7931	5.33993e-05	KIT, KDR, EGFR, IGF1R	29	51	19416	52.5112	0.0596134	0.00170729	0.00158566
GOTERM_BP_DIRECT	38109	Kit signaling pathway	4	13.7931	5.33993e-05	KIT, KDR, EGFR, IGF1R	29	51	19416	52.5112	0.0596134	0.00170729	0.00158566
GOTERM_BP_DIRECT	86	G2/M transition of mitotic cell cycle	4	13.7931	5.33993e-05	APP, ABCB1, CDK2, CDK1	29	51	19416	52.5112	0.0596134	0.00170729	0.00158566
GOTERM_BP_DIRECT	31547	brain-derived neurotrophic factor receptor signaling pathway	4	13.7931	6.34183e-05	KIT, KDR, EGFR, IGF1R	29	54	19416	49.5939	0.0703961	0.00192091	0.00178406
GOTERM_BP_DIRECT	35791	platelet-derived growth factor receptor-beta signaling pathway	4	13.7931	6.34183e-05	KIT, KDR, EGFR, IGF1R	29	54	19416	49.5939	0.0703961	0.00192091	0.00178406
GOTERM_BP_DIRECT	48012	hepatocyte growth factor receptor signaling pathway	4	13.7931	7.07372e-05	KIT, KDR, EGFR, IGF1R	29	56	19416	47.8227	0.0781948	0.00208765	0.00193892
GOTERM_BP_DIRECT	8284	positive regulation of cell population proliferation	7	24.1379	7.42478e-05	IL4, AR, TGFB1, CDK2, KDR, EGFR, IGF1R	29	511	19416	9.17147	0.0819123	0.00213648	0.00198427
GOTERM_BP_DIRECT	38063	collagen-activated tyrosine kinase receptor signaling pathway	4	13.7931	7.85879e-05	KIT, KDR, EGFR, IGF1R	29	58	19416	46.1736	0.0864875	0.00220621	0.00204904
GOTERM_BP_DIRECT	9624	response to nematode	3	10.3448	8.96055e-05	ARG1, IL13, PTGS2	29	10	19416	200.855	0.0979998	0.00245562	0.00228067
GOTERM_BP_DIRECT	38084	vascular endothelial growth factor signaling pathway	4	13.7931	9.59536e-05	KIT, KDR, EGFR, IGF1R	29	62	19416	43.1947	0.104567	0.00251006	0.00233124
GOTERM_BP_DIRECT	1902895	positive regulation of miRNA transcription	4	13.7931	9.59536e-05	AR, TGFB1, HIF1A, EGFR	29	62	19416	43.1947	0.104567	0.00251006	0.00233124
GOTERM_BP_DIRECT	1666	response to hypoxia	5	17.2414	0.000117728	TGFB1, ACE, MMP2, SLC2A1, HIF1A	29	178	19416	18.8067	0.126732	0.00301121	0.00279669
GOTERM_BP_DIRECT	7611	learning or memory	4	13.7931	0.000126416	APP, SRC, MAPT, EGFR	29	68	19416	39.3834	0.135422	0.00316315	0.0029378
GOTERM_BP_DIRECT	38083	peptidyl-tyrosine autophosphorylation	3	10.3448	0.000154901	KDR, EGFR, IGF1R	29	13	19416	154.504	0.163312	0.00379342	0.00352317
GOTERM_BP_DIRECT	71498	cellular response to fluid shear stress	3	10.3448	0.000180556	SRC, MMP2, PTGS2	29	14	19416	143.468	0.187662	0.00432959	0.00402114
GOTERM_BP_DIRECT	70374	positive regulation of ERK1 and ERK2 cascade	5	17.2414	0.000202564	APP, TGFB1, SRC, KDR, EGFR	29	205	19416	16.3297	0.207985	0.00471589	0.00437992
GOTERM_BP_DIRECT	18105	peptidyl-serine phosphorylation	4	13.7931	0.000204861	GSK3B, PRKDC, CDK2, CDK1	29	80	19416	33.4759	0.210076	0.00471589	0.00437992
GOTERM_BP_DIRECT	35162	embryonic hemopoiesis	3	10.3448	0.000269121	KIT, KDR, HIF1A	29	17	19416	118.15	0.266406	0.00607369	0.00564099
GOTERM_BP_DIRECT	48143	astrocyte activation	3	10.3448	0.000302491	APP, MAPT, EGFR	29	18	19416	111.586	0.294056	0.00669553	0.00621852
GOTERM_BP_DIRECT	32869	cellular response to insulin stimulus	4	13.7931	0.000329748	PARP1, STAT1, PRKDC, SRC	29	94	19416	28.4901	0.315867	0.00716113	0.00665095
GOTERM_BP_DIRECT	71391	cellular response to estrogen stimulus	3	10.3448	0.000414074	AR, ESR1, ESR2	29	21	19416	95.6453	0.37917	0.00882592	0.00819714
GOTERM_BP_DIRECT	30520	estrogen receptor signaling pathway	3	10.3448	0.000455076	AR, ESR1, ESR2	29	22	19416	91.2978	0.4078	0.00952349	0.00884502
GOTERM_BP_DIRECT	8584	male gonad development	4	13.7931	0.000509023	AR, ACE, KIT, ESR1	29	109	19416	24.5694	0.44347	0.0104622	0.00971689
GOTERM_BP_DIRECT	7169	cell surface receptor protein tyrosine kinase signaling pathway	4	13.7931	0.000522791	SRC, KDR, EGFR, IGF1R	29	110	19416	24.3461	0.452224	0.0104984	0.00975047
GOTERM_BP_DIRECT	1525	angiogenesis	5	17.2414	0.000529024	MMP2, SERPINE1, KDR, PTGS2, HIF1A	29	264	19416	12.6803	0.456143	0.0104984	0.00975047
GOTERM_BP_DIRECT	45821	positive regulation of glycolytic process	3	10.3448	0.000542758	APP, SRC, HIF1A	29	24	19416	83.6897	0.464676	0.0105884	0.00983403
GOTERM_BP_DIRECT	71549	cellular response to dexamethasone stimulus	3	10.3448	0.000850869	TGFB1, EGFR, IGF1R	29	30	19416	66.9517	0.624602	0.0163225	0.0151597
GOTERM_BP_DIRECT	45907	positive regulation of vasoconstriction	3	10.3448	0.000908739	ACE, PTGS2, EGFR	29	31	19416	64.792	0.648812	0.0171469	0.0159253
GOTERM_BP_DIRECT	10575	positive regulation of vascular endothelial growth factor production	3	10.3448	0.000968459	TGFB1, PTGS2, HIF1A	29	32	19416	62.7672	0.672162	0.0176936	0.0164331
GOTERM_BP_DIRECT	45740	positive regulation of DNA replication	3	10.3448	0.000968459	CDK2, CDK1, EGFR	29	32	19416	62.7672	0.672162	0.0176936	0.0164331
GOTERM_BP_DIRECT	45648	positive regulation of erythrocyte differentiation	3	10.3448	0.00103002	STAT1, PRKDC, HIF1A	29	33	19416	60.8652	0.69461	0.0185243	0.0172046
GOTERM_BP_DIRECT	35987	endodermal cell differentiation	3	10.3448	0.00109342	MMP2, GRB2, MMP9	29	34	19416	59.0751	0.716124	0.0191365	0.0177732
GOTERM_BP_DIRECT	71456	cellular response to hypoxia	4	13.7931	0.00109732	TGFB1, SRC, PTGS2, HIF1A	29	142	19416	18.8596	0.717395	0.0191365	0.0177732
GOTERM_BP_DIRECT	42127	regulation of cell population proliferation	4	13.7931	0.00128496	TGFB1, STAT1, KIT, EGFR	29	150	19416	17.8538	0.772349	0.0220745	0.0205019
GOTERM_BP_DIRECT	2001237	negative regulation of extrinsic apoptotic signaling pathway	3	10.3448	0.00143783	IL4, AR, SRC	29	39	19416	51.5013	0.809125	0.0243375	0.0226036
GOTERM_BP_DIRECT	1541	ovarian follicle development	3	10.3448	0.00158829	MMP2, KIT, KDR	29	41	19416	48.9891	0.839519	0.0264946	0.024607
GOTERM_BP_DIRECT	35094	response to nicotine	3	10.3448	0.00166622	MMP2, IL13, IGF1R	29	42	19416	47.8227	0.853308	0.0270116	0.0250872
GOTERM_BP_DIRECT	18107	peptidyl-threonine phosphorylation	3	10.3448	0.00166622	GSK3B, PRKDC, CDK1	29	42	19416	47.8227	0.853308	0.0270116	0.0250872
GOTERM_BP_DIRECT	42307	positive regulation of protein import into nucleus	3	10.3448	0.00174595	TGFB1, CDK1, PTGS2	29	43	19416	46.7105	0.866191	0.0279109	0.0259225
GOTERM_BP_DIRECT	7566	embryo implantation	3	10.3448	0.00191075	MMP2, PTGS2, MMP9	29	45	19416	44.6345	0.88935	0.0301271	0.0279808
GOTERM_BP_DIRECT	45429	positive regulation of nitric oxide biosynthetic process	3	10.3448	0.00199583	APP, PTGS2, ESR1	29	46	19416	43.6642	0.899691	0.0310432	0.0288316
GOTERM_BP_DIRECT	18108	peptidyl-tyrosine phosphorylation	3	10.3448	0.00208268	SRC, KDR, EGFR	29	47	19416	42.7351	0.909251	0.0315416	0.0292945
GOTERM_BP_DIRECT	48286	lung alveolus development	3	10.3448	0.00208268	TGFB1, ACE, KDR	29	47	19416	42.7351	0.909251	0.0315416	0.0292945
GOTERM_BP_DIRECT	72089	stem cell proliferation	3	10.3448	0.00235382	TGFB1, ABCB1, KDR	29	50	19416	40.171	0.933625	0.0347339	0.0322594
GOTERM_BP_DIRECT	43536	positive regulation of blood vessel endothelial cell migration	3	10.3448	0.00235382	TGFB1, KDR, HIF1A	29	50	19416	40.171	0.933625	0.0347339	0.0322594
GOTERM_BP_DIRECT	8542	visual learning	3	10.3448	0.00254336	APP, KIT, HIF1A	29	52	19416	38.626	0.946663	0.0370557	0.0344158
GOTERM_BP_DIRECT	1904707	positive regulation of vascular associated smooth muscle cell proliferation	3	10.3448	0.00264074	SRC, MMP2, MMP9	29	53	19416	37.8972	0.952333	0.0375246	0.0348513
GOTERM_BP_DIRECT	48146	positive regulation of fibroblast proliferation	3	10.3448	0.00264074	TGFB1, ESR1, EGFR	29	53	19416	37.8972	0.952333	0.0375246	0.0348513
GOTERM_BP_DIRECT	1837	epithelial to mesenchymal transition	3	10.3448	0.00273987	GSK3B, TGFB1, HIF1A	29	54	19416	37.1954	0.957486	0.0384584	0.0357186
GOTERM_BP_DIRECT	71222	cellular response to lipopolysaccharide	4	13.7931	0.00283584	SRC, SERPINE1, PTGS2, MMP9	29	198	19416	13.5256	0.961944	0.0393259	0.0365242
GOTERM_BP_DIRECT	1934	positive regulation of protein phosphorylation	4	13.7931	0.00304263	APP, KDR, MMP9, EGFR	29	203	19416	13.1925	0.970026	0.0416913	0.0387211
GOTERM_BP_DIRECT	9612	response to mechanical stimulus	3	10.3448	0.00315368	STAT1, SRC, MMP2	29	58	19416	34.6302	0.973633	0.0427046	0.0396622
GOTERM_BP_DIRECT	42531	positive regulation of tyrosine phosphorylation of STAT protein	3	10.3448	0.00348207	IL4, KIT, IL13	29	61	19416	32.9271	0.981954	0.046603	0.0432829
GOTERM_BP_DIRECT	42752	regulation of circadian rhythm	3	10.3448	0.00406334	GSK3B, PRKDC, CDK1	29	66	19416	30.4326	0.99078	0.0537575	0.0499276
GOTERM_BP_DIRECT	1903660	negative regulation of complement-dependent cytotoxicity	2	6.89655	0.00432031	IL4, IL13	29	3	19416	446.345	0.99315	0.0565078	0.052482
GOTERM_BP_DIRECT	33138	positive regulation of peptidyl-serine phosphorylation	3	10.3448	0.00455857	APP, PTGS2, EGFR	29	70	19416	28.6936	0.994799	0.0589541	0.054754
GOTERM_BP_DIRECT	60571	morphogenesis of an epithelial fold	2	6.89655	0.00575642	AR, EGFR	29	4	19416	334.759	0.998699	0.0736182	0.0683734
GOTERM_BP_DIRECT	7565	female pregnancy	3	10.3448	0.00591208	TGFB1, ACE, SLC2A1	29	80	19416	25.1069	0.998914	0.074778	0.0694507
GOTERM_BP_DIRECT	71333	cellular response to glucose stimulus	3	10.3448	0.00605637	TGFB1, ACE, IGF1R	29	81	19416	24.7969	0.999081	0.0757704	0.0703724
GOTERM_BP_DIRECT	32355	response to estradiol	3	10.3448	0.00695571	TGFB1, PTGS2, ESR1	29	87	19416	23.0868	0.999676	0.0844519	0.0784354
GOTERM_BP_DIRECT	16477	cell migration	4	13.7931	0.00708634	MMP2, CDK1, KDR, MMP9	29	275	19416	9.73843	0.999721	0.0844519	0.0784354
GOTERM_BP_DIRECT	7613	memory	3	10.3448	0.00711116	APP, MAPT, PTGS2	29	88	19416	22.8245	0.999729	0.0844519	0.0784354
GOTERM_BP_DIRECT	71677	positive regulation of mononuclear cell migration	2	6.89655	0.00719052	IL4, TGFB1	29	5	19416	267.807	0.999753	0.0844519	0.0784354
GOTERM_BP_DIRECT	2327	immature B cell differentiation	2	6.89655	0.00719052	PRKDC, KIT	29	5	19416	267.807	0.999753	0.0844519	0.0784354
GOTERM_BP_DIRECT	2248	connective tissue replacement involved in inflammatory response wound healing	2	6.89655	0.00719052	TGFB1, HIF1A	29	5	19416	267.807	0.999753	0.0844519	0.0784354
GOTERM_BP_DIRECT	51091	positive regulation of DNA-binding transcription factor activity	3	10.3448	0.00726818	KIT, ESR1, ESR2	29	89	19416	22.568	0.999774	0.0845018	0.0784817
GOTERM_BP_DIRECT	51402	neuron apoptotic process	3	10.3448	0.00742677	APP, TGFB1, HIF1A	29	90	19416	22.3172	0.999812	0.0854822	0.0793922
GOTERM_BP_DIRECT	45087	innate immune response	5	17.2414	0.0082911	APP, PARP1, PRKDC, SRC, ARG1	29	564	19416	5.93544	0.999931	0.0944857	0.0877544
GOTERM_BP_DIRECT	120162	positive regulation of cold-induced thermogenesis	3	10.3448	0.00927367	IL4, IL13, IGF1R	29	101	19416	19.8867	0.999978	0.104647	0.0971917
GOTERM_BP_DIRECT	7179	transforming growth factor beta receptor signaling pathway	3	10.3448	0.00962936	TGFB1, PARP1, SRC	29	103	19416	19.5005	0.999985	0.107136	0.0995036
GOTERM_BP_DIRECT	6974	DNA damage response	4	13.7931	0.0100011	PARP1, PRKDC, CDK1, MAPT	29	312	19416	8.58355	0.999991	0.107136	0.0995036
GOTERM_BP_DIRECT	71393	cellular response to progesterone stimulus	2	6.89655	0.0100527	SRC, IGF1R	29	7	19416	191.291	0.999991	0.107136	0.0995036
GOTERM_BP_DIRECT	7435	salivary gland morphogenesis	2	6.89655	0.0100527	TGFB1, EGFR	29	7	19416	191.291	0.999991	0.107136	0.0995036
GOTERM_BP_DIRECT	45937	positive regulation of phosphate metabolic process	2	6.89655	0.0100527	KIT, KDR	29	7	19416	191.291	0.999991	0.107136	0.0995036
GOTERM_BP_DIRECT	34616	response to laminar fluid shear stress	2	6.89655	0.0100527	TGFB1, ACE	29	7	19416	191.291	0.999991	0.107136	0.0995036
GOTERM_BP_DIRECT	46718	symbiont entry into host cell	3	10.3448	0.0103588	SRC, CDK1, EGFR	29	107	19416	18.7715	0.999994	0.109385	0.101592
GOTERM_BP_DIRECT	50729	positive regulation of inflammatory response	3	10.3448	0.0111121	APP, TGFB1, SERPINE1	29	111	19416	18.0951	0.999997	0.115917	0.107658
GOTERM_BP_DIRECT	45471	response to ethanol	3	10.3448	0.0113041	IL13, CDK1, IGF1R	29	112	19416	17.9335	0.999998	0.115917	0.107658
GOTERM_BP_DIRECT	10742	macrophage derived foam cell differentiation	2	6.89655	0.0114809	TGFB1, STAT1	29	8	19416	167.379	0.999998	0.115917	0.107658
GOTERM_BP_DIRECT	60740	prostate gland epithelium morphogenesis	2	6.89655	0.0114809	AR, MMP2	29	8	19416	167.379	0.999998	0.115917	0.107658
GOTERM_BP_DIRECT	1904045	cellular response to aldosterone	2	6.89655	0.0114809	ACE, IGF1R	29	8	19416	167.379	0.999998	0.115917	0.107658
GOTERM_BP_DIRECT	90263	positive regulation of canonical Wnt signaling pathway	3	10.3448	0.0126892	TGFB1, SRC, EGFR	29	119	19416	16.8786	1	0.125898	0.116929
GOTERM_BP_DIRECT	51901	positive regulation of mitochondrial depolarization	2	6.89655	0.012907	PARP1, KDR	29	9	19416	148.782	1	0.125898	0.116929
GOTERM_BP_DIRECT	8354	germ cell migration	2	6.89655	0.012907	TGFB1, KIT	29	9	19416	148.782	1	0.125898	0.116929
GOTERM_BP_DIRECT	1990314	cellular response to insulin-like growth factor stimulus	2	6.89655	0.012907	TGFB1, IGF1R	29	9	19416	148.782	1	0.125898	0.116929
GOTERM_BP_DIRECT	71394	cellular response to testosterone stimulus	2	6.89655	0.0143312	AR, IGF1R	29	10	19416	133.903	1	0.132211	0.122792
GOTERM_BP_DIRECT	150077	regulation of neuroinflammatory response	2	6.89655	0.0143312	PTGS2, MMP9	29	10	19416	133.903	1	0.132211	0.122792
GOTERM_BP_DIRECT	33148	positive regulation of intracellular estrogen receptor signaling pathway	2	6.89655	0.0143312	AR, PARP1	29	10	19416	133.903	1	0.132211	0.122792
GOTERM_BP_DIRECT	61298	retina vasculature development in camera-type eye	2	6.89655	0.0143312	TGFB1, HIF1A	29	10	19416	133.903	1	0.132211	0.122792
GOTERM_BP_DIRECT	51093	negative regulation of developmental process	2	6.89655	0.0143312	GSK3B, KIT	29	10	19416	133.903	1	0.132211	0.122792
GOTERM_BP_DIRECT	43586	tongue development	2	6.89655	0.0143312	KIT, EGFR	29	10	19416	133.903	1	0.132211	0.122792
GOTERM_BP_DIRECT	6979	response to oxidative stress	3	10.3448	0.0143583	APP, PTGS2, EGFR	29	127	19416	15.8154	1	0.132211	0.122792
GOTERM_BP_DIRECT	31175	neuron projection development	3	10.3448	0.0145733	GSK3B, APP, MAPT	29	128	19416	15.6918	1	0.133126	0.123642
GOTERM_BP_DIRECT	71492	cellular response to UV-A	2	6.89655	0.0157533	MMP2, MMP9	29	11	19416	121.73	1	0.139478	0.129541
GOTERM_BP_DIRECT	45056	transcytosis	2	6.89655	0.0157533	SRC, IGF1R	29	11	19416	121.73	1	0.139478	0.129541
GOTERM_BP_DIRECT	19896	axonal transport of mitochondrion	2	6.89655	0.0157533	MAPT, HIF1A	29	11	19416	121.73	1	0.139478	0.129541
GOTERM_BP_DIRECT	43306	positive regulation of mast cell degranulation	2	6.89655	0.0157533	IL4, IL13	29	11	19416	121.73	1	0.139478	0.129541
GOTERM_BP_DIRECT	30518	nuclear receptor-mediated steroid hormone signaling pathway	2	6.89655	0.0171735	AR, ESR1	29	12	19416	111.586	1	0.149748	0.13908
GOTERM_BP_DIRECT	34121	regulation of toll-like receptor signaling pathway	2	6.89655	0.0171735	APP, ESR1	29	12	19416	111.586	1	0.149748	0.13908
GOTERM_BP_DIRECT	32496	response to lipopolysaccharide	3	10.3448	0.0184394	ACE, IL13, PTGS2	29	145	19416	13.8521	1	0.159577	0.148209
GOTERM_BP_DIRECT	31401	positive regulation of protein modification process	2	6.89655	0.0185918	KIT, KDR	29	13	19416	103.003	1	0.159695	0.148318
GOTERM_BP_DIRECT	10269	response to selenium ion	2	6.89655	0.020008	IL13, PTGS2	29	14	19416	95.6453	1	0.168096	0.156121
GOTERM_BP_DIRECT	38166	angiotensin-activated signaling pathway	2	6.89655	0.020008	ACE, SRC	29	14	19416	95.6453	1	0.168096	0.156121
GOTERM_BP_DIRECT	31571	mitotic G1 DNA damage checkpoint signaling	2	6.89655	0.020008	PRKDC, CDK2	29	14	19416	95.6453	1	0.168096	0.156121
GOTERM_BP_DIRECT	1900034	regulation of cellular response to heat	2	6.89655	0.0214223	GSK3B, MAPT	29	15	19416	89.269	1	0.176122	0.163574
GOTERM_BP_DIRECT	48546	digestive tract morphogenesis	2	6.89655	0.0214223	HIF1A, EGFR	29	15	19416	89.269	1	0.176122	0.163574
GOTERM_BP_DIRECT	51000	positive regulation of nitric-oxide synthase activity	2	6.89655	0.0214223	HIF1A, ESR1	29	15	19416	89.269	1	0.176122	0.163574
GOTERM_BP_DIRECT	160049	negative regulation of cGAS/STING signaling pathway	2	6.89655	0.0228346	PARP1, PRKDC	29	16	19416	83.6897	1	0.183794	0.170701
GOTERM_BP_DIRECT	1904645	response to amyloid-beta	2	6.89655	0.0228346	MMP2, MMP9	29	16	19416	83.6897	1	0.183794	0.170701
GOTERM_BP_DIRECT	51770	positive regulation of nitric-oxide synthase biosynthetic process	2	6.89655	0.0228346	STAT1, KDR	29	16	19416	83.6897	1	0.183794	0.170701
GOTERM_BP_DIRECT	45766	positive regulation of angiogenesis	3	10.3448	0.0232147	SERPINE1, KDR, HIF1A	29	164	19416	12.2473	1	0.185556	0.172337
GOTERM_BP_DIRECT	8285	negative regulation of cell population proliferation	4	13.7931	0.0241629	APP, AR, TGFB1, PTGS2	29	435	19416	6.15648	1	0.191402	0.177766
GOTERM_BP_DIRECT	30198	extracellular matrix organization	3	10.3448	0.0242787	APP, MMP2, MMP9	29	168	19416	11.9557	1	0.191402	0.177766
GOTERM_BP_DIRECT	60749	mammary gland alveolus development	2	6.89655	0.0256533	AR, ESR1	29	18	19416	74.3908	1	0.199506	0.185293
GOTERM_BP_DIRECT	35234	ectopic germ cell programmed cell death	2	6.89655	0.0256533	PRKDC, KIT	29	18	19416	74.3908	1	0.199506	0.185293
GOTERM_BP_DIRECT	43129	surfactant homeostasis	2	6.89655	0.0270597	TGFB1, KDR	29	19	19416	70.4755	1	0.204906	0.190308
GOTERM_BP_DIRECT	33280	response to vitamin D	2	6.89655	0.0270597	TGFB1, PTGS2	29	19	19416	70.4755	1	0.204906	0.190308
GOTERM_BP_DIRECT	60065	uterus development	2	6.89655	0.0270597	SRC, ESR1	29	19	19416	70.4755	1	0.204906	0.190308
GOTERM_BP_DIRECT	46328	regulation of JNK cascade	2	6.89655	0.0270597	EGFR, IGF1R	29	19	19416	70.4755	1	0.204906	0.190308
GOTERM_BP_DIRECT	45780	positive regulation of bone resorption	2	6.89655	0.0284642	SRC, EGFR	29	20	19416	66.9517	1	0.212742	0.197586
GOTERM_BP_DIRECT	1892	embryonic placenta development	2	6.89655	0.0284642	HIF1A, EGFR	29	20	19416	66.9517	1	0.212742	0.197586
GOTERM_BP_DIRECT	42116	macrophage activation	2	6.89655	0.0312672	IL4, IL13	29	22	19416	60.8652	1	0.232185	0.215643
GOTERM_BP_DIRECT	2001243	negative regulation of intrinsic apoptotic signaling pathway	2	6.89655	0.0326659	SRC, MMP9	29	23	19416	58.2189	1	0.23353	0.216893
GOTERM_BP_DIRECT	50730	regulation of peptidyl-tyrosine phosphorylation	2	6.89655	0.0326659	APP, EGFR	29	23	19416	58.2189	1	0.23353	0.216893
GOTERM_BP_DIRECT	1900181	negative regulation of protein localization to nucleus	2	6.89655	0.0326659	GSK3B, APP	29	23	19416	58.2189	1	0.23353	0.216893
GOTERM_BP_DIRECT	90026	positive regulation of monocyte chemotaxis	2	6.89655	0.0326659	APP, SERPINE1	29	23	19416	58.2189	1	0.23353	0.216893
GOTERM_BP_DIRECT	48260	positive regulation of receptor-mediated endocytosis	2	6.89655	0.0326659	IL4, SERPINE1	29	23	19416	58.2189	1	0.23353	0.216893
GOTERM_BP_DIRECT	71168	protein localization to chromatin	2	6.89655	0.0326659	PARP1, ESR1	29	23	19416	58.2189	1	0.23353	0.216893
GOTERM_BP_DIRECT	7283	spermatogenesis	4	13.7931	0.0334804	AR, ACE, SRC, KIT	29	494	19416	5.42119	1	0.237876	0.220929
GOTERM_BP_DIRECT	42327	positive regulation of phosphorylation	2	6.89655	0.0354572	AR, EGFR	29	25	19416	53.5614	1	0.247341	0.22972
GOTERM_BP_DIRECT	46697	decidualization	2	6.89655	0.0354572	PARP1, PTGS2	29	25	19416	53.5614	1	0.247341	0.22972
GOTERM_BP_DIRECT	46686	response to cadmium ion	2	6.89655	0.0354572	KIT, CDK1	29	25	19416	53.5614	1	0.247341	0.22972
GOTERM_BP_DIRECT	7507	heart development	3	10.3448	0.036602	TGFB1, PRKDC, MMP2	29	210	19416	9.56453	1	0.250972	0.233093
GOTERM_BP_DIRECT	51247	positive regulation of protein metabolic process	2	6.89655	0.03685	APP, TGFB1	29	26	19416	51.5013	1	0.250972	0.233093
GOTERM_BP_DIRECT	2053	positive regulation of mesenchymal cell proliferation	2	6.89655	0.03685	STAT1, KDR	29	26	19416	51.5013	1	0.250972	0.233093
GOTERM_BP_DIRECT	46716	muscle cell cellular homeostasis	2	6.89655	0.03685	TGFB1, HIF1A	29	26	19416	51.5013	1	0.250972	0.233093
GOTERM_BP_DIRECT	10971	positive regulation of G2/M transition of mitotic cell cycle	2	6.89655	0.0396297	APP, CDK1	29	28	19416	47.8227	1	0.266747	0.247744
GOTERM_BP_DIRECT	10332	response to gamma radiation	2	6.89655	0.0396297	PARP1, PRKDC	29	28	19416	47.8227	1	0.266747	0.247744
GOTERM_BP_DIRECT	1902042	negative regulation of extrinsic apoptotic signaling pathway via death domain receptors	2	6.89655	0.0410167	GSK3B, SERPINE1	29	29	19416	46.1736	1	0.272891	0.25345
GOTERM_BP_DIRECT	45742	positive regulation of epidermal growth factor receptor signaling pathway	2	6.89655	0.0410167	TGFB1, MMP9	29	29	19416	46.1736	1	0.272891	0.25345
GOTERM_BP_DIRECT	1990000	amyloid fibril formation	2	6.89655	0.0424017	APP, MAPT	29	30	19416	44.6345	1	0.280485	0.260502
GOTERM_BP_DIRECT	97421	liver regeneration	2	6.89655	0.0437848	TGFB1, EGFR	29	31	19416	43.1947	1	0.281884	0.261802
GOTERM_BP_DIRECT	16239	positive regulation of macroautophagy	2	6.89655	0.0437848	IL4, KDR	29	31	19416	43.1947	1	0.281884	0.261802
GOTERM_BP_DIRECT	48010	vascular endothelial growth factor receptor signaling pathway	2	6.89655	0.0437848	SRC, KDR	29	31	19416	43.1947	1	0.281884	0.261802
GOTERM_BP_DIRECT	51602	response to electrical stimulus	2	6.89655	0.0437848	SRC, MMP2	29	31	19416	43.1947	1	0.281884	0.261802
GOTERM_BP_DIRECT	7267	cell-cell signaling	3	10.3448	0.0438378	AR, MAPT, ESR2	29	232	19416	8.65755	1	0.281884	0.261802
GOTERM_BP_DIRECT	48565	digestive tract development	2	6.89655	0.045166	TGFB1, KIT	29	32	19416	41.8448	1	0.285638	0.265288
GOTERM_BP_DIRECT	70507	regulation of microtubule cytoskeleton organization	2	6.89655	0.045166	GSK3B, MAPT	29	32	19416	41.8448	1	0.285638	0.265288
GOTERM_BP_DIRECT	60325	face morphogenesis	2	6.89655	0.045166	TGFB1, MMP2	29	32	19416	41.8448	1	0.285638	0.265288
GOTERM_BP_DIRECT	32007	negative regulation of TOR signaling	2	6.89655	0.0465452	GSK3B, HIF1A	29	33	19416	40.5768	1	0.289877	0.269226
GOTERM_BP_DIRECT	51968	positive regulation of synaptic transmission, glutamatergic	2	6.89655	0.0465452	PTGS2, EGFR	29	33	19416	40.5768	1	0.289877	0.269226
GOTERM_BP_DIRECT	6366	transcription by RNA polymerase II	3	10.3448	0.0465919	AR, PARP1, ESR1	29	240	19416	8.36897	1	0.289877	0.269226
GOTERM_BP_DIRECT	10468	regulation of gene expression	3	10.3448	0.0469406	APP, CDK2, HIF1A	29	241	19416	8.33424	1	0.290477	0.269782
GOTERM_BP_DIRECT	97192	extrinsic apoptotic signaling pathway in absence of ligand	2	6.89655	0.0479225	IL4, GSK3B	29	34	19416	39.3834	1	0.294967	0.273953
GOTERM_BP_DIRECT	1990090	cellular response to nerve growth factor stimulus	2	6.89655	0.049298	PARP1, MAPT	29	35	19416	38.2581	1	0.298642	0.277366
GOTERM_BP_DIRECT	71276	cellular response to cadmium ion	2	6.89655	0.049298	MMP9, EGFR	29	35	19416	38.2581	1	0.298642	0.277366
GOTERM_BP_DIRECT	2230	positive regulation of defense response to virus by host	2	6.89655	0.049298	IL4, STAT1	29	35	19416	38.2581	1	0.298642	0.277366
GOTERM_BP_DIRECT	71407	cellular response to organic cyclic compound	2	6.89655	0.0506714	STAT1, CDK1	29	36	19416	37.1954	1	0.302191	0.280662
GOTERM_BP_DIRECT	30225	macrophage differentiation	2	6.89655	0.0506714	PARP1, MMP9	29	36	19416	37.1954	1	0.302191	0.280662
GOTERM_BP_DIRECT	90050	positive regulation of cell migration involved in sprouting angiogenesis	2	6.89655	0.0506714	KDR, PTGS2	29	36	19416	37.1954	1	0.302191	0.280662
GOTERM_BP_DIRECT	6508	proteolysis	4	13.7931	0.0512542	APP, ACE, MMP2, MMP9	29	586	19416	4.57008	1	0.302533	0.28098
GOTERM_BP_DIRECT	70555	response to interleukin-1	2	6.89655	0.052043	APP, SRC	29	37	19416	36.1901	1	0.302533	0.28098
GOTERM_BP_DIRECT	31100	animal organ regeneration	2	6.89655	0.052043	ACE, CDK1	29	37	19416	36.1901	1	0.302533	0.28098
GOTERM_BP_DIRECT	31333	negative regulation of protein-containing complex assembly	2	6.89655	0.052043	GSK3B, SRC	29	37	19416	36.1901	1	0.302533	0.28098
GOTERM_BP_DIRECT	42542	response to hydrogen peroxide	2	6.89655	0.052043	STAT1, MMP2	29	37	19416	36.1901	1	0.302533	0.28098
GOTERM_BP_DIRECT	43408	regulation of MAPK cascade	2	6.89655	0.0534127	KDR, GRB2	29	38	19416	35.2377	1	0.30739	0.285491
GOTERM_BP_DIRECT	10634	positive regulation of epithelial cell migration	2	6.89655	0.0534127	SRC, HIF1A	29	38	19416	35.2377	1	0.30739	0.285491
GOTERM_BP_DIRECT	48144	fibroblast proliferation	2	6.89655	0.0561463	CDK1, ESR1	29	40	19416	33.4759	1	0.318347	0.295667
GOTERM_BP_DIRECT	30010	establishment of cell polarity	2	6.89655	0.0561463	GSK3B, IGF1R	29	40	19416	33.4759	1	0.318347	0.295667
GOTERM_BP_DIRECT	2000117	negative regulation of cysteine-type endopeptidase activity	2	6.89655	0.0561463	SRC, MMP9	29	40	19416	33.4759	1	0.318347	0.295667
GOTERM_BP_DIRECT	30574	collagen catabolic process	2	6.89655	0.0575103	MMP2, MMP9	29	41	19416	32.6594	1	0.322899	0.299895
GOTERM_BP_DIRECT	86091	regulation of heart rate by cardiac conduction	2	6.89655	0.0575103	ACE, SRC	29	41	19416	32.6594	1	0.322899	0.299895
GOTERM_BP_DIRECT	6915	apoptotic process	4	13.7931	0.0587933	APP, PARP1, CDK1, MMP9	29	620	19416	4.31947	1	0.32422	0.301122
GOTERM_BP_DIRECT	60391	positive regulation of SMAD protein signal transduction	2	6.89655	0.0588723	TGFB1, PARP1	29	42	19416	31.8818	1	0.32422	0.301122
GOTERM_BP_DIRECT	2000648	positive regulation of stem cell proliferation	2	6.89655	0.0588723	TGFB1, KDR	29	42	19416	31.8818	1	0.32422	0.301122
GOTERM_BP_DIRECT	32733	positive regulation of interleukin-10 production	2	6.89655	0.0588723	IL4, IL13	29	42	19416	31.8818	1	0.32422	0.301122
GOTERM_BP_DIRECT	71479	cellular response to ionizing radiation	2	6.89655	0.0602325	TGFB1, GRB2	29	43	19416	31.1403	1	0.330131	0.306612
GOTERM_BP_DIRECT	32722	positive regulation of chemokine production	2	6.89655	0.0629471	APP, HIF1A	29	45	19416	29.7563	1	0.343375	0.318912
GOTERM_BP_DIRECT	22617	extracellular matrix disassembly	2	6.89655	0.0643016	MMP2, MMP9	29	46	19416	29.1094	1	0.349109	0.324238
GOTERM_BP_DIRECT	6281	DNA repair	3	10.3448	0.0651626	PARP1, CDK2, CDK1	29	290	19416	6.92604	1	0.351432	0.326395
GOTERM_BP_DIRECT	31667	response to nutrient levels	2	6.89655	0.0656541	ACE, SRC	29	47	19416	28.4901	1	0.351432	0.326395
GOTERM_BP_DIRECT	30890	positive regulation of B cell proliferation	2	6.89655	0.0656541	IL4, IL13	29	47	19416	28.4901	1	0.351432	0.326395
GOTERM_BP_DIRECT	6468	protein phosphorylation	3	10.3448	0.0659508	GSK3B, PRKDC, CDK2	29	292	19416	6.8786	1	0.351432	0.326395
GOTERM_BP_DIRECT	42130	negative regulation of T cell proliferation	2	6.89655	0.0670048	TGFB1, ARG1	29	48	19416	27.8966	1	0.353773	0.32857
GOTERM_BP_DIRECT	50714	positive regulation of protein secretion	2	6.89655	0.0670048	TGFB1, IL13	29	48	19416	27.8966	1	0.353773	0.32857
GOTERM_BP_DIRECT	45747	positive regulation of Notch signaling pathway	2	6.89655	0.0697006	SRC, KIT	29	50	19416	26.7807	1	0.366326	0.340228
GOTERM_BP_DIRECT	31334	positive regulation of protein-containing complex assembly	2	6.89655	0.0723888	GSK3B, TGFB1	29	52	19416	25.7507	1	0.378725	0.351744
GOTERM_BP_DIRECT	30900	forebrain development	2	6.89655	0.0737301	APP, SRC	29	53	19416	25.2648	1	0.378854	0.351864
GOTERM_BP_DIRECT	48863	stem cell differentiation	2	6.89655	0.0737301	KIT, ESR1	29	53	19416	25.2648	1	0.378854	0.351864
GOTERM_BP_DIRECT	14823	response to activity	2	6.89655	0.0737301	MMP2, CDK1	29	53	19416	25.2648	1	0.378854	0.351864
GOTERM_BP_DIRECT	31648	protein destabilization	2	6.89655	0.0737301	PRKDC, SRC	29	53	19416	25.2648	1	0.378854	0.351864
GOTERM_BP_DIRECT	45786	negative regulation of cell cycle	2	6.89655	0.0764071	TGFB1, PTGS2	29	55	19416	24.3461	1	0.389136	0.361413
GOTERM_BP_DIRECT	97191	extrinsic apoptotic signaling pathway	2	6.89655	0.0764071	GSK3B, TGFB1	29	55	19416	24.3461	1	0.389136	0.361413
GOTERM_BP_DIRECT	71347	cellular response to interleukin-1	2	6.89655	0.0777429	MMP2, HIF1A	29	56	19416	23.9113	1	0.394194	0.366111
GOTERM_BP_DIRECT	50680	negative regulation of epithelial cell proliferation	2	6.89655	0.0790767	AR, TGFB1	29	57	19416	23.4918	1	0.398924	0.370504
GOTERM_BP_DIRECT	43627	response to estrogen	2	6.89655	0.0804087	MMP2, ESR1	29	58	19416	23.0868	1	0.398924	0.370504
GOTERM_BP_DIRECT	2062	chondrocyte differentiation	2	6.89655	0.0804087	TGFB1, HIF1A	29	58	19416	23.0868	1	0.398924	0.370504
GOTERM_BP_DIRECT	7259	cell surface receptor signaling pathway via JAK-STAT	2	6.89655	0.0804087	IL4, STAT1	29	58	19416	23.0868	1	0.398924	0.370504
GOTERM_BP_DIRECT	90398	cellular senescence	2	6.89655	0.0804087	CDK2, IGF1R	29	58	19416	23.0868	1	0.398924	0.370504
GOTERM_BP_DIRECT	30282	bone mineralization	2	6.89655	0.0817388	PTGS2, HIF1A	29	59	19416	22.6955	1	0.403419	0.374678
GOTERM_BP_DIRECT	723	telomere maintenance	2	6.89655	0.0830671	PARP1, PRKDC	29	60	19416	22.3172	1	0.403419	0.374678
GOTERM_BP_DIRECT	34605	cellular response to heat	2	6.89655	0.0830671	MAPT, PTGS2	29	60	19416	22.3172	1	0.403419	0.374678
GOTERM_BP_DIRECT	7612	learning	2	6.89655	0.0830671	APP, PTGS2	29	60	19416	22.3172	1	0.403419	0.374678
GOTERM_BP_DIRECT	45597	positive regulation of cell differentiation	2	6.89655	0.0830671	GSK3B, AR	29	60	19416	22.3172	1	0.403419	0.374678
GOTERM_BP_DIRECT	50808	synapse organization	2	6.89655	0.0870408	APP, MAPT	29	63	19416	21.2545	1	0.420941	0.390952
GOTERM_BP_DIRECT	42552	myelination	2	6.89655	0.0883616	TGFB1, GRB2	29	64	19416	20.9224	1	0.422009	0.391944
GOTERM_BP_DIRECT	48167	regulation of synaptic plasticity	2	6.89655	0.0883616	ACE, MAPT	29	64	19416	20.9224	1	0.422009	0.391944
GOTERM_BP_DIRECT	71230	cellular response to amino acid stimulus	2	6.89655	0.0883616	MMP2, EGFR	29	64	19416	20.9224	1	0.422009	0.391944
GOTERM_BP_DIRECT	1570	vasculogenesis	2	6.89655	0.0896807	TGFB1, KDR	29	65	19416	20.6005	1	0.426539	0.396151
GOTERM_BP_DIRECT	43525	positive regulation of neuron apoptotic process	2	6.89655	0.0909979	GSK3B, APP	29	66	19416	20.2884	1	0.431023	0.400316
GOTERM_BP_DIRECT	1901224	positive regulation of non-canonical NF-kappaB signal transduction	2	6.89655	0.0923132	APP, EGFR	29	67	19416	19.9856	1	0.435461	0.404438
GOTERM_BP_DIRECT	42110	T cell activation	2	6.89655	0.0936267	IL4, GRB2	29	68	19416	19.6917	1	0.439855	0.408518
GOTERM_BP_DIRECT	70301	cellular response to hydrogen peroxide	2	6.89655	0.0949384	SRC, CDK1	29	69	19416	19.4063	1	0.442405	0.410887
GOTERM_BP_DIRECT	71560	cellular response to transforming growth factor beta stimulus	2	6.89655	0.0949384	TGFB1, IGF1R	29	69	19416	19.4063	1	0.442405	0.410887
GOTERM_BP_DIRECT	7623	circadian rhythm	2	6.89655	0.0962483	GSK3B, EGFR	29	70	19416	19.1291	1	0.444907	0.41321
GOTERM_BP_DIRECT	50679	positive regulation of epithelial cell proliferation	2	6.89655	0.0962483	TGFB1, EGFR	29	70	19416	19.1291	1	0.444907	0.41321
GOTERM_BP_DIRECT	6357	regulation of transcription by RNA polymerase II	6	20.6897	0.0967496	APP, STAT1, CDK1, HIF1A, ESR1, ESR2	29	1721	19416	2.33417	1	0.445435	0.413701
GOTERM_BP_DIRECT	21766	hippocampus development	2	6.89655	0.0988625	GSK3B, IGF1R	29	72	19416	18.5977	1	0.45335	0.421052

## Sheet: GO-CC
Category	Term		Count	%	PValue	Genes	List Total	Pop Hits	Pop Total	Fold Enrichment	Bonferroni	Benjamini	FDR
GOTERM_CC_DIRECT	GO:0032991	protein-containing complex	9	31.0345	2.60397e-06	APP, AR, PARP1, STAT1, PRKDC, PTGS2, HIF1A, ESR1, EGFR	29	692	20666	9.26819	0.000455592	0.000455695	0.000403616
GOTERM_CC_DIRECT	GO:0043235	receptor complex	6	20.6897	9.62139e-06	APP, SRC, KIT, KDR, EGFR, IGF1R	29	216	20666	19.795	0.00168233	0.000841872	0.000745658
GOTERM_CC_DIRECT	GO:0005768	endosome	6	20.6897	6.1428e-05	APP, ACE, CDK2, KDR, GRB2, EGFR	29	318	20666	13.4457	0.0106927	0.0035833	0.00317378
GOTERM_CC_DIRECT	GO:0030424	axon	6	20.6897	0.000119126	GSK3B, APP, TGFB1, STAT1, MAPT, IGF1R	29	366	20666	11.6823	0.0206325	0.00470849	0.00417038
GOTERM_CC_DIRECT	GO:0005901	caveola	4	13.7931	0.000140893	SRC, SLC2A1, PTGS2, IGF1R	29	75	20666	38.0064	0.0243565	0.00470849	0.00417038
GOTERM_CC_DIRECT	GO:0005615	extracellular space	11	37.931	0.000169919	IL4, APP, TGFB1, ACE, ARG1, MMP2, KIT, IL13, SERPINE1, MMP9, EGFR	29	1986	20666	3.94704	0.0293006	0.00470849	0.00417038
GOTERM_CC_DIRECT	GO:0045121	membrane raft	5	17.2414	0.00018834	APP, SRC, KDR, MAPT, EGFR	29	214	20666	16.65	0.0324252	0.00470849	0.00417038
GOTERM_CC_DIRECT	GO:0005737	cytoplasm	18	62.069	0.000372141	GSK3B, APP, TGFB1, ACE, ABCB1, STAT1, SRC, ARG1, IL13, PTGS2, HIF1A, ESR1, EGFR, AR, CDK2, CDK1, GRB2, MAPT	29	5887	20666	2.1789	0.0630607	0.00814059	0.00721024
GOTERM_CC_DIRECT	GO:0005576	extracellular region	11	37.931	0.000469838	IL4, APP, TGFB1, ACE, ARG1, MMP2, IL13, SERPINE1, KDR, MAPT, MMP9	29	2248	20666	3.48702	0.07895	0.00913574	0.00809165
GOTERM_CC_DIRECT	GO:0005634	nucleus	18	62.069	0.000638579	GSK3B, APP, TGFB1, PARP1, STAT1, PRKDC, ARG1, MMP2, HIF1A, ESR1, EGFR, ESR2, AR, CDK2, KDR, CDK1, GRB2, MAPT	29	6138	20666	2.0898	0.105765	0.0105902	0.00937986
GOTERM_CC_DIRECT	GO:0005886	plasma membrane	17	58.6207	0.000665668	GSK3B, APP, TGFB1, ACE, ABCB1, SRC, MMP2, SERPINE1, SLC2A1, ESR1, EGFR, IGF1R, AR, KIT, KDR, GRB2, MAPT	29	5534	20666	2.18911	0.109997	0.0105902	0.00937986
GOTERM_CC_DIRECT	GO:0000781	chromosome, telomeric region	4	13.7931	0.00164617	PARP1, PRKDC, CDK2, CDK1	29	174	20666	16.3821	0.250476	0.0240066	0.021263
GOTERM_CC_DIRECT	GO:0005911	cell-cell junction	4	13.7931	0.0022447	APP, SRC, KIT, GRB2	29	194	20666	14.6932	0.32515	0.0302172	0.0267638
GOTERM_CC_DIRECT	GO:0000785	chromatin	7	24.1379	0.00358062	AR, PARP1, STAT1, PRKDC, HIF1A, ESR1, ESR2	29	1134	20666	4.39889	0.466199	0.0417352	0.0369655
GOTERM_CC_DIRECT	GO:0005667	transcription regulator complex	4	13.7931	0.00362973	PARP1, PRKDC, CDK2, ESR1	29	230	20666	12.3934	0.470784	0.0417352	0.0369655
GOTERM_CC_DIRECT	GO:0031093	platelet alpha granule lumen	3	10.3448	0.00381579	APP, TGFB1, SERPINE1	29	68	20666	31.4391	0.4878	0.0417352	0.0369655
GOTERM_CC_DIRECT	GO:0005739	mitochondrion	8	27.5862	0.00661429	GSK3B, APP, PARP1, SRC, MMP2, CDK1, MAPT, ESR2	29	1711	20666	3.33195	0.686936	0.0680883	0.0603068
GOTERM_CC_DIRECT	GO:0005829	cytosol	15	51.7241	0.0078584	GSK3B, APP, PARP1, STAT1, PRKDC, SRC, ARG1, SLC2A1, HIF1A, ESR1, AR, CDK2, CDK1, GRB2, MAPT	29	5576	20666	1.91702	0.748585	0.0740764	0.0656105
GOTERM_CC_DIRECT	GO:0070062	extracellular exosome	9	31.0345	0.00804258	APP, ACE, ABCB1, SRC, SERPINE1, SLC2A1, CDK1, GRB2, MMP9	29	2242	20666	2.86065	0.756622	0.0740764	0.0656105
GOTERM_CC_DIRECT	GO:0005654	nucleoplasm	12	41.3793	0.0116123	GSK3B, AR, PARP1, STAT1, PRKDC, SRC, CDK2, CDK1, GRB2, HIF1A, ESR1, ESR2	29	4000	20666	2.13786	0.870496	0.101608	0.0899953
GOTERM_CC_DIRECT	GO:0043025	neuronal cell body	4	13.7931	0.0139745	TGFB1, SRC, MAPT, IGF1R	29	376	20666	7.58107	0.914803	0.116454	0.103145
GOTERM_CC_DIRECT	GO:0062023	collagen-containing extracellular matrix	4	13.7931	0.0155089	TGFB1, MMP2, SERPINE1, MMP9	29	391	20666	7.29024	0.935127	0.123366	0.109267
GOTERM_CC_DIRECT	GO:0009897	external side of plasma membrane	4	13.7931	0.0185039	ACE, KIT, IL13, KDR	29	418	20666	6.81934	0.961937	0.14079	0.1247
GOTERM_CC_DIRECT	GO:0030425	dendrite	4	13.7931	0.0244396	GSK3B, APP, STAT1, MAPT	29	465	20666	6.13007	0.986833	0.178206	0.157839
GOTERM_CC_DIRECT	GO:0030054	cell junction	3	10.3448	0.0277047	SRC, KDR, EGFR	29	192	20666	11.1347	0.992677	0.193933	0.171769
GOTERM_CC_DIRECT	GO:0098793	presynapse	3	10.3448	0.0341043	GSK3B, APP, SLC2A1	29	215	20666	9.94354	0.997694	0.229548	0.203314
GOTERM_CC_DIRECT	GO:0031012	extracellular matrix	3	10.3448	0.0379538	TGFB1, MMP2, MMP9	29	228	20666	9.37659	0.998854	0.245997	0.217883
GOTERM_CC_DIRECT	GO:0016020	membrane	13	44.8276	0.0446721	APP, ACE, ABCB1, PARP1, PRKDC, SLC2A1, ESR1, EGFR, IGF1R, AR, KIT, CDK1, MAPT	29	5475	20666	1.69207	0.999664	0.279201	0.247292
GOTERM_CC_DIRECT	GO:0032993	protein-DNA complex	2	6.89655	0.0579693	PARP1, PRKDC	29	44	20666	32.3918	0.999971	0.338152	0.299506
GOTERM_CC_DIRECT	GO:0000307	cyclin-dependent protein kinase holoenzyme complex	2	6.89655	0.0592484	CDK2, CDK1	29	45	20666	31.672	0.999977	0.338152	0.299506
GOTERM_CC_DIRECT	GO:0009986	cell surface	4	13.7931	0.0599012	APP, TGFB1, ABCB1, EGFR	29	665	20666	4.28644	0.99998	0.338152	0.299506
GOTERM_CC_DIRECT	GO:0097060	synaptic membrane	2	6.89655	0.0630755	SRC, EGFR	29	48	20666	29.6925	0.999989	0.344944	0.305522
GOTERM_CC_DIRECT	GO:0005764	lysosome	3	10.3448	0.0690248	APP, ACE, SRC	29	319	20666	6.70176	0.999996	0.366041	0.324208
GOTERM_CC_DIRECT	GO:0043005	neuron projection	3	10.3448	0.07168	APP, MAPT, PTGS2	29	326	20666	6.55786	0.999998	0.368941	0.326776
GOTERM_CC_DIRECT	GO:0048471	perinuclear region of cytoplasm	4	13.7931	0.0814678	APP, STAT1, SRC, EGFR	29	757	20666	3.7655	1	0.404614	0.358372
GOTERM_CC_DIRECT	GO:0000791	euchromatin	2	6.89655	0.0832348	HIF1A, ESR1	29	64	20666	22.2694	1	0.404614	0.358372
GOTERM_CC_DIRECT	GO:1904115	axon cytoplasm	2	6.89655	0.0857251	MAPT, HIF1A	29	66	20666	21.5946	1	0.405457	0.359119
GOTERM_CC_DIRECT	GO:0009925	basal plasma membrane	2	6.89655	0.0931569	ACE, EGFR	29	72	20666	19.795	1	0.429012	0.379982

## Sheet: GO-MF
Category	Term		Count	%	PValue	Genes	List Total	Pop Hits	Pop Total	Fold Enrichment	Bonferroni	Benjamini	FDR
GOTERM_MF_DIRECT	GO:0019899	enzyme binding	13	44.8276	5.72525e-14	APP, TGFB1, PARP1, STAT1, PRKDC, SRC, PTGS2, HIF1A, ESR1, EGFR, ESR2, AR, MAPT	29	374	19208	23.0227	1.56968e-11	1.56872e-11	1.21948e-11
GOTERM_MF_DIRECT	GO:0004714	transmembrane receptor protein tyrosine kinase activity	5	17.2414	2.86799e-07	SRC, KIT, KDR, EGFR, IGF1R	29	39	19208	84.916	7.858e-05	3.92915e-05	3.05441e-05
GOTERM_MF_DIRECT	GO:0003690	double-stranded DNA binding	5	17.2414	1.80865e-05	PARP1, STAT1, PRKDC, MAPT, EGFR	29	109	19208	30.3828	0.00494348	0.000677605	0.000526752
GOTERM_MF_DIRECT	GO:0042802	identical protein binding	12	41.3793	1.99986e-05	APP, TGFB1, PARP1, STAT1, SLC2A1, KDR, GRB2, MAPT, ESR1, MMP9, EGFR, IGF1R	29	1777	19208	4.47278	0.00546469	0.000677605	0.000526752
GOTERM_MF_DIRECT	GO:0004713	protein tyrosine kinase activity	5	17.2414	2.08491e-05	SRC, KIT, KDR, EGFR, IGF1R	29	113	19208	29.3073	0.00569644	0.000677605	0.000526752
GOTERM_MF_DIRECT	GO:0035401	histone H3Y41 kinase activity	5	17.2414	2.23412e-05	SRC, KIT, KDR, EGFR, IGF1R	29	115	19208	28.7976	0.00610286	0.000677605	0.000526752
GOTERM_MF_DIRECT	GO:0140801	histone H2AXY142 kinase activity	5	17.2414	2.23412e-05	SRC, KIT, KDR, EGFR, IGF1R	29	115	19208	28.7976	0.00610286	0.000677605	0.000526752
GOTERM_MF_DIRECT	GO:0001223	transcription coactivator binding	4	13.7931	4.5918e-05	AR, STAT1, HIF1A, ESR1	29	48	19208	55.1954	0.012503	0.000677605	0.000526752
GOTERM_MF_DIRECT	GO:0060175	brain-derived neurotrophic factor receptor activity	4	13.7931	4.88649e-05	KIT, KDR, EGFR, IGF1R	29	49	19208	54.069	0.0133001	0.000677605	0.000526752
GOTERM_MF_DIRECT	GO:0005004	GPI-linked ephrin receptor activity	4	13.7931	4.88649e-05	KIT, KDR, EGFR, IGF1R	29	49	19208	54.069	0.0133001	0.000677605	0.000526752
GOTERM_MF_DIRECT	GO:0005011	macrophage colony-stimulating factor receptor activity	4	13.7931	4.88649e-05	KIT, KDR, EGFR, IGF1R	29	49	19208	54.069	0.0133001	0.000677605	0.000526752
GOTERM_MF_DIRECT	GO:0005009	insulin receptor activity	4	13.7931	4.88649e-05	KIT, KDR, EGFR, IGF1R	29	49	19208	54.069	0.0133001	0.000677605	0.000526752
GOTERM_MF_DIRECT	GO:0008288	boss receptor activity	4	13.7931	4.88649e-05	KIT, KDR, EGFR, IGF1R	29	49	19208	54.069	0.0133001	0.000677605	0.000526752
GOTERM_MF_DIRECT	GO:0005020	stem cell factor receptor activity	4	13.7931	4.88649e-05	KIT, KDR, EGFR, IGF1R	29	49	19208	54.069	0.0133001	0.000677605	0.000526752
GOTERM_MF_DIRECT	GO:0038062	protein tyrosine kinase collagen receptor activity	4	13.7931	4.88649e-05	KIT, KDR, EGFR, IGF1R	29	49	19208	54.069	0.0133001	0.000677605	0.000526752
GOTERM_MF_DIRECT	GO:0005018	platelet-derived growth factor alpha-receptor activity	4	13.7931	4.88649e-05	KIT, KDR, EGFR, IGF1R	29	49	19208	54.069	0.0133001	0.000677605	0.000526752
GOTERM_MF_DIRECT	GO:0036332	placental growth factor receptor activity	4	13.7931	4.88649e-05	KIT, KDR, EGFR, IGF1R	29	49	19208	54.069	0.0133001	0.000677605	0.000526752
GOTERM_MF_DIRECT	GO:0005008	hepatocyte growth factor receptor activity	4	13.7931	5.19333e-05	KIT, KDR, EGFR, IGF1R	29	50	19208	52.9876	0.0141293	0.000677605	0.000526752
GOTERM_MF_DIRECT	GO:0005006	epidermal growth factor receptor activity	4	13.7931	5.19333e-05	KIT, KDR, EGFR, IGF1R	29	50	19208	52.9876	0.0141293	0.000677605	0.000526752
GOTERM_MF_DIRECT	GO:0005019	platelet-derived growth factor beta-receptor activity	4	13.7931	5.19333e-05	KIT, KDR, EGFR, IGF1R	29	50	19208	52.9876	0.0141293	0.000677605	0.000526752
GOTERM_MF_DIRECT	GO:0005007	fibroblast growth factor receptor activity	4	13.7931	5.19333e-05	KIT, KDR, EGFR, IGF1R	29	50	19208	52.9876	0.0141293	0.000677605	0.000526752
GOTERM_MF_DIRECT	GO:0005010	insulin-like growth factor receptor activity	4	13.7931	5.51253e-05	KIT, KDR, EGFR, IGF1R	29	51	19208	51.9486	0.0149912	0.00068656	0.000533713
GOTERM_MF_DIRECT	GO:0005021	vascular endothelial growth factor receptor activity	4	13.7931	5.84432e-05	KIT, KDR, EGFR, IGF1R	29	52	19208	50.9496	0.0158864	0.000696237	0.000541235
GOTERM_MF_DIRECT	GO:0005005	transmembrane-ephrin receptor activity	4	13.7931	6.18894e-05	KIT, KDR, EGFR, IGF1R	29	53	19208	49.9883	0.0168152	0.000706571	0.000549269
GOTERM_MF_DIRECT	GO:0019901	protein kinase binding	7	24.1379	6.6814e-05	GSK3B, PARP1, GRB2, MAPT, HIF1A, ESR1, EGFR	29	496	19208	9.34761	0.0181411	0.000732282	0.000569256
GOTERM_MF_DIRECT	GO:0005515	protein binding	29	100	7.25357e-05	APP, GSK3B, ABCB1, PRKDC, SRC, SERPINE1, SLC2A1, PTGS2, HIF1A, EGFR, IGF1R, KDR, TGFB1, ACE, PARP1, STAT1, ARG1, MMP2, IL13, MMP9, ESR1, ESR2, IL4, AR, KIT, CDK2, CDK1, GRB2, MAPT	29	13670	19208	1.40512	0.0196793	0.000764415	0.000594235
GOTERM_MF_DIRECT	GO:0034056	estrogen response element binding	3	10.3448	0.000111793	AR, ESR1, ESR2	29	11	19208	180.639	0.0301686	0.00113449	0.000881923
GOTERM_MF_DIRECT	GO:0061629	RNA polymerase II-specific DNA-binding transcription factor binding	5	17.2414	0.000139395	GSK3B, AR, PARP1, PRKDC, HIF1A	29	184	19208	17.9985	0.0374767	0.00136408	0.0010604
GOTERM_MF_DIRECT	GO:0005524	ATP binding	10	34.4828	0.000231625	GSK3B, ABCB1, PRKDC, SRC, KIT, CDK2, CDK1, KDR, EGFR, IGF1R	29	1544	19208	4.2898	0.0615001	0.00218846	0.00170124
GOTERM_MF_DIRECT	GO:0051117	ATPase binding	4	13.7931	0.000244235	AR, SRC, ESR1, EGFR	29	84	19208	31.5402	0.0647381	0.00223068	0.00173407
GOTERM_MF_DIRECT	GO:0005158	insulin receptor binding	3	10.3448	0.000508712	APP, SRC, IGF1R	29	23	19208	86.3928	0.13014	0.00449636	0.00349534
GOTERM_MF_DIRECT	GO:0003682	chromatin binding	6	20.6897	0.000701401	APP, AR, PARP1, CDK1, ESR1, EGFR	29	500	19208	7.94814	0.174901	0.00600575	0.0046687
GOTERM_MF_DIRECT	GO:0046875	ephrin receptor binding	3	10.3448	0.000811949	APP, SRC, GRB2	29	29	19208	68.5184	0.199537	0.00674164	0.00524076
GOTERM_MF_DIRECT	GO:0005496	steroid binding	3	10.3448	0.000928268	AR, ESR1, ESR2	29	31	19208	64.0979	0.224668	0.00748075	0.00581532
GOTERM_MF_DIRECT	GO:0031625	ubiquitin protein ligase binding	5	17.2414	0.00101553	GSK3B, ABCB1, PARP1, HIF1A, EGFR	29	311	19208	10.6486	0.243003	0.00795012	0.00618021
GOTERM_MF_DIRECT	GO:0043565	sequence-specific DNA binding	5	17.2414	0.00125048	AR, MAPT, HIF1A, ESR1, ESR2	29	329	19208	10.066	0.290253	0.00951755	0.00739868
GOTERM_MF_DIRECT	GO:0008270	zinc ion binding	7	24.1379	0.00155185	AR, ACE, PARP1, MMP2, ESR1, MMP9, ESR2	29	893	19208	5.19195	0.346581	0.011203	0.00870888
GOTERM_MF_DIRECT	GO:0004672	protein kinase activity	5	17.2414	0.0015537	GSK3B, PRKDC, SRC, CDK2, CDK1	29	349	19208	9.48918	0.346912	0.011203	0.00870888
GOTERM_MF_DIRECT	GO:0030331	nuclear estrogen receptor binding	3	10.3448	0.00162227	PARP1, SRC, ESR1	29	41	19208	48.4643	0.359088	0.0113188	0.00879889
GOTERM_MF_DIRECT	GO:0005178	integrin binding	4	13.7931	0.00165237	APP, SRC, KDR, EGFR	29	162	19208	16.3542	0.364361	0.0113188	0.00879889
GOTERM_MF_DIRECT	GO:0051879	Hsp90 protein binding	3	10.3448	0.00195155	KDR, MAPT, HIF1A	29	45	19208	44.1563	0.414476	0.0130421	0.0101386
GOTERM_MF_DIRECT	GO:0004879	nuclear receptor activity	3	10.3448	0.00279813	AR, ESR1, ESR2	29	54	19208	36.7969	0.53595	0.0182545	0.0141905
GOTERM_MF_DIRECT	GO:0097472	cyclin-dependent protein kinase activity	2	6.89655	0.0029134	CDK2, CDK1	29	2	19208	662.345	0.550418	0.0185645	0.0144315
GOTERM_MF_DIRECT	GO:0019904	protein domain specific binding	4	13.7931	0.00383156	PRKDC, CDK2, GRB2, HIF1A	29	218	19208	12.1531	0.650714	0.0238602	0.0185483
GOTERM_MF_DIRECT	GO:0016301	kinase activity	4	13.7931	0.0042381	GSK3B, PRKDC, CDK1, EGFR	29	226	19208	11.7229	0.687673	0.0258053	0.0200603
GOTERM_MF_DIRECT	GO:0008237	metallopeptidase activity	3	10.3448	0.00452585	ACE, MMP2, MMP9	29	69	19208	28.7976	0.711453	0.0269583	0.0209567
GOTERM_MF_DIRECT	GO:0004175	endopeptidase activity	3	10.3448	0.0053247	ACE, MMP2, MMP9	29	75	19208	26.4938	0.768428	0.0310419	0.0241311
GOTERM_MF_DIRECT	GO:0030284	nuclear estrogen receptor activity	2	6.89655	0.00581862	ESR1, ESR2	29	4	19208	331.172	0.797893	0.0332146	0.0258201
GOTERM_MF_DIRECT	GO:0008233	peptidase activity	3	10.3448	0.00858645	APP, ACE, MMP9	29	96	19208	20.6983	0.905848	0.0477619	0.0371288
GOTERM_MF_DIRECT	GO:0035173	histone kinase activity	2	6.89655	0.00871567	CDK2, CDK1	29	6	19208	220.782	0.909152	0.0477619	0.0371288
GOTERM_MF_DIRECT	GO:0045296	cadherin binding	4	13.7931	0.0111191	STAT1, SRC, KDR, EGFR	29	321	19208	8.25352	0.953285	0.0586371	0.0455829
GOTERM_MF_DIRECT	GO:0008013	beta-catenin binding	3	10.3448	0.0111478	GSK3B, AR, ESR1	29	110	19208	18.0639	0.953656	0.0586371	0.0455829
GOTERM_MF_DIRECT	GO:0004222	metalloendopeptidase activity	3	10.3448	0.0113422	ACE, MMP2, MMP9	29	111	19208	17.9012	0.956086	0.0586371	0.0455829
GOTERM_MF_DIRECT	GO:0002020	protease binding	3	10.3448	0.0117355	GSK3B, KIT, SERPINE1	29	113	19208	17.5844	0.960622	0.0595467	0.04629
GOTERM_MF_DIRECT	GO:0003677	DNA binding	7	24.1379	0.0119653	APP, AR, PARP1, STAT1, MAPT, ESR1, ESR2	29	1355	19208	3.42171	0.963052	0.0596088	0.0463382
GOTERM_MF_DIRECT	GO:0106310	protein serine kinase activity	4	13.7931	0.0156832	GSK3B, PRKDC, CDK2, CDK1	29	365	19208	7.25857	0.986849	0.0767358	0.0596523
GOTERM_MF_DIRECT	GO:0034452	dynactin binding	2	6.89655	0.0173581	GSK3B, MAPT	29	12	19208	110.391	0.991753	0.0820019	0.063746
GOTERM_MF_DIRECT	GO:0140537	transcription regulator activator activity	2	6.89655	0.0173581	PARP1, HIF1A	29	12	19208	110.391	0.991753	0.0820019	0.063746
GOTERM_MF_DIRECT	GO:0005102	signaling receptor binding	4	13.7931	0.0178142	APP, AR, SRC, SERPINE1	29	383	19208	6.91744	0.992738	0.0827302	0.0643122
GOTERM_MF_DIRECT	GO:0043560	insulin receptor substrate binding	2	6.89655	0.0187914	GRB2, IGF1R	29	13	19208	101.899	0.994471	0.0856364	0.0665714
GOTERM_MF_DIRECT	GO:0004674	protein serine/threonine kinase activity	4	13.7931	0.019065	GSK3B, PRKDC, CDK2, CDK1	29	393	19208	6.74142	0.994878	0.0856364	0.0665714
GOTERM_MF_DIRECT	GO:0030296	protein tyrosine kinase activator activity	2	6.89655	0.0202227	SRC, EGFR	29	14	19208	94.6207	0.996294	0.0893713	0.0694747
GOTERM_MF_DIRECT	GO:0042803	protein homodimerization activity	5	17.2414	0.0227002	APP, PARP1, STAT1, KIT, PTGS2	29	753	19208	4.39804	0.998148	0.0987279	0.0767483
GOTERM_MF_DIRECT	GO:0034185	apolipoprotein binding	2	6.89655	0.0259278	APP, MAPT	29	18	19208	73.5939	0.999252	0.111003	0.0862909
GOTERM_MF_DIRECT	GO:0000978	RNA polymerase II cis-regulatory region sequence-specific DNA binding	6	20.6897	0.0277187	APP, AR, STAT1, HIF1A, ESR1, ESR2	29	1198	19208	3.31725	0.999548	0.116845	0.0908319
GOTERM_MF_DIRECT	GO:0000979	RNA polymerase II core promoter sequence-specific DNA binding	2	6.89655	0.0316009	AR, STAT1	29	22	19208	60.2132	0.999849	0.129597	0.100745
GOTERM_MF_DIRECT	GO:0005125	cytokine activity	3	10.3448	0.0316897	IL4, TGFB1, IL13	29	192	19208	10.3491	0.999853	0.129597	0.100745
GOTERM_MF_DIRECT	GO:0003707	nuclear steroid receptor activity	2	6.89655	0.0330141	ESR1, ESR2	29	23	19208	57.5952	0.999899	0.133028	0.103412
GOTERM_MF_DIRECT	GO:0042910	xenobiotic transmembrane transporter activity	2	6.89655	0.0358347	ABCB1, SLC2A1	29	25	19208	52.9876	0.999955	0.1423	0.11062
GOTERM_MF_DIRECT	GO:0005516	calmodulin binding	3	10.3448	0.0379735	ACE, ESR1, EGFR	29	212	19208	9.3728	0.999975	0.148639	0.115548
GOTERM_MF_DIRECT	GO:0004693	cyclin-dependent protein serine/threonine kinase activity	2	6.89655	0.0414521	CDK2, CDK1	29	29	19208	45.679	0.999991	0.15997	0.124356
GOTERM_MF_DIRECT	GO:0051721	protein phosphatase 2A binding	2	6.89655	0.0428515	STAT1, MAPT	29	30	19208	44.1563	0.999994	0.163074	0.126769
GOTERM_MF_DIRECT	GO:0030332	cyclin binding	2	6.89655	0.0498191	CDK2, CDK1	29	35	19208	37.8483	0.999999	0.186992	0.145363
GOTERM_MF_DIRECT	GO:0019838	growth factor binding	2	6.89655	0.0539762	KIT, KDR	29	38	19208	34.8603	1	0.199858	0.155364
GOTERM_MF_DIRECT	GO:0003700	DNA-binding transcription factor activity	4	13.7931	0.0552862	AR, STAT1, HIF1A, ESR1	29	598	19208	4.4304	1	0.201979	0.157013
GOTERM_MF_DIRECT	GO:0042169	SH2 domain binding	2	6.89655	0.0594916	SRC, KIT	29	42	19208	31.5402	1	0.214483	0.166733
GOTERM_MF_DIRECT	GO:0016922	nuclear receptor binding	2	6.89655	0.0622377	STAT1, HIF1A	29	44	19208	30.1066	1	0.221469	0.172164
GOTERM_MF_DIRECT	GO:0001222	transcription corepressor binding	2	6.89655	0.0704296	STAT1, ESR1	29	50	19208	26.4938	1	0.247407	0.192327
GOTERM_MF_DIRECT	GO:0002039	p53 binding	2	6.89655	0.0972406	GSK3B, HIF1A	29	70	19208	18.9241	1	0.337265	0.26218
GOTERM_MF_DIRECT	GO:0097110	scaffold protein binding	2	6.89655	0.0998804	GSK3B, SRC	29	72	19208	18.3985	1	0.34209	0.265931

## Sheet: KEGG
Category	Term	Term	Count	%	PValue	Genes	List Total	Pop Hits	Pop Total	Fold Enrichment	Bonferroni	Benjamini	FDR
KEGG_PATHWAY	hsa05200	Pathways in cancer	18	62.069	1.5803e-14	GSK3B, TGFB1, STAT1, MMP2, IL13, SLC2A1, PTGS2, HIF1A, ESR1, MMP9, EGFR, ESR2, IGF1R, IL4, AR, KIT, CDK2, GRB2	29	533	8865	10.3235	2.64855e-12	2.6549e-12	1.78574e-12
KEGG_PATHWAY	hsa05205	Proteoglycans in cancer	10	34.4828	7.17592e-09	TGFB1, SRC, MMP2, KDR, GRB2, HIF1A, ESR1, MMP9, EGFR, IGF1R	29	204	8865	14.9848	1.20555e-06	6.02777e-07	4.05439e-07
KEGG_PATHWAY	hsa01522	Endocrine resistance	8	27.5862	1.70868e-08	SRC, MMP2, GRB2, ESR1, MMP9, EGFR, ESR2, IGF1R	29	99	8865	24.7022	2.87058e-06	9.56861e-07	6.43603e-07
KEGG_PATHWAY	hsa05215	Prostate cancer	7	24.1379	4.84129e-07	GSK3B, AR, CDK2, GRB2, MMP9, EGFR, IGF1R	29	98	8865	21.835	8.13304e-05	2.03334e-05	1.36766e-05
KEGG_PATHWAY	hsa04917	Prolactin signaling pathway	6	20.6897	2.43337e-06	GSK3B, STAT1, SRC, GRB2, ESR1, ESR2	29	71	8865	25.8329	0.000408723	8.17612e-05	5.49941e-05
KEGG_PATHWAY	hsa04915	Estrogen signaling pathway	7	24.1379	3.78253e-06	SRC, MMP2, GRB2, ESR1, MMP9, EGFR, ESR2	29	139	8865	15.3944	0.000635264	0.000105745	7.11264e-05
KEGG_PATHWAY	hsa01521	EGFR tyrosine kinase inhibitor resistance	6	20.6897	4.40606e-06	GSK3B, SRC, KDR, GRB2, EGFR, IGF1R	29	80	8865	22.9267	0.000739946	0.000105745	7.11264e-05
KEGG_PATHWAY	hsa05224	Breast cancer	7	24.1379	5.44251e-06	GSK3B, KIT, GRB2, ESR1, EGFR, ESR2, IGF1R	29	148	8865	14.4583	0.000913926	0.000114293	7.68755e-05
KEGG_PATHWAY	hsa04919	Thyroid hormone signaling pathway	6	20.6897	3.46788e-05	GSK3B, STAT1, SRC, SLC2A1, HIF1A, ESR1	29	122	8865	15.0339	0.0058092	0.000587961	0.000395474
KEGG_PATHWAY	hsa05415	Diabetic cardiomyopathy	7	24.1379	3.49977e-05	GSK3B, TGFB1, ACE, PARP1, MMP2, SLC2A1, MMP9	29	205	8865	10.4382	0.00586247	0.000587961	0.000395474
KEGG_PATHWAY	hsa04926	Relaxin signaling pathway	6	20.6897	4.70622e-05	TGFB1, SRC, MMP2, GRB2, MMP9, EGFR	29	130	8865	14.1088	0.00787546	0.000718768	0.000483457
KEGG_PATHWAY	hsa05226	Gastric cancer	6	20.6897	9.31264e-05	GSK3B, TGFB1, ABCB1, CDK2, GRB2, EGFR	29	150	8865	12.2276	0.0155242	0.00129935	0.00087397
KEGG_PATHWAY	hsa04151	PI3K-Akt signaling pathway	8	27.5862	0.000100545	IL4, GSK3B, KIT, CDK2, KDR, GRB2, EGFR, IGF1R	29	362	8865	6.75557	0.0167506	0.00129935	0.00087397
KEGG_PATHWAY	hsa05161	Hepatitis B	6	20.6897	0.000137919	TGFB1, STAT1, SRC, CDK2, GRB2, MMP9	29	163	8865	11.2524	0.0229056	0.00165503	0.0011132
KEGG_PATHWAY	hsa04657	IL-17 signaling pathway	5	17.2414	0.000208062	IL4, GSK3B, IL13, PTGS2, MMP9	29	95	8865	16.0889	0.0343541	0.0023303	0.0015674
KEGG_PATHWAY	hsa05219	Bladder cancer	4	13.7931	0.000277615	SRC, MMP2, MMP9, EGFR	29	41	8865	29.8234	0.0455746	0.00283331	0.00190574
KEGG_PATHWAY	hsa04010	MAPK signaling pathway	7	24.1379	0.000286704	TGFB1, KIT, KDR, GRB2, MAPT, EGFR, IGF1R	29	300	8865	7.13276	0.0470313	0.00283331	0.00190574
KEGG_PATHWAY	hsa04066	HIF-1 signaling pathway	5	17.2414	0.000352713	SERPINE1, SLC2A1, HIF1A, EGFR, IGF1R	29	109	8865	14.0225	0.0575442	0.00329199	0.00221426
KEGG_PATHWAY	hsa04510	Focal adhesion	6	20.6897	0.000383422	GSK3B, SRC, KDR, GRB2, EGFR, IGF1R	29	203	8865	9.03516	0.0623956	0.00339025	0.00228035
KEGG_PATHWAY	hsa05207	Chemical carcinogenesis - receptor activation	6	20.6897	0.000499165	AR, SRC, GRB2, ESR1, EGFR, ESR2	29	215	8865	8.53087	0.080459	0.00419298	0.00282028
KEGG_PATHWAY	hsa04068	FoxO signaling pathway	5	17.2414	0.000749746	TGFB1, CDK2, GRB2, EGFR, IGF1R	29	133	8865	11.4921	0.118389	0.00599797	0.00403435
KEGG_PATHWAY	hsa05321	Inflammatory bowel disease	4	13.7931	0.00113042	IL4, TGFB1, STAT1, IL13	29	66	8865	18.5266	0.173055	0.00863226	0.00580622
KEGG_PATHWAY	hsa05211	Renal cell carcinoma	4	13.7931	0.00134088	TGFB1, SLC2A1, GRB2, HIF1A	29	70	8865	17.468	0.201818	0.00907423	0.0061035
KEGG_PATHWAY	hsa04148	Efferocytosis	5	17.2414	0.0013917	TGFB1, ARG1, SLC2A1, PTGS2, HIF1A	29	157	8865	9.73534	0.208613	0.00907423	0.0061035
KEGG_PATHWAY	hsa05230	Central carbon metabolism in cancer	4	13.7931	0.00139709	KIT, SLC2A1, HIF1A, EGFR	29	71	8865	17.222	0.20933	0.00907423	0.0061035
KEGG_PATHWAY	hsa04110	Cell cycle	5	17.2414	0.00142476	GSK3B, TGFB1, PRKDC, CDK2, CDK1	29	158	8865	9.67372	0.213002	0.00907423	0.0061035
KEGG_PATHWAY	hsa05160	Hepatitis C	5	17.2414	0.00145836	GSK3B, STAT1, CDK2, GRB2, EGFR	29	159	8865	9.61288	0.217439	0.00907423	0.0061035
KEGG_PATHWAY	hsa04630	JAK-STAT signaling pathway	5	17.2414	0.00178619	IL4, STAT1, IL13, GRB2, EGFR	29	168	8865	9.09791	0.25944	0.0106436	0.00715909
KEGG_PATHWAY	hsa05225	Hepatocellular carcinoma	5	17.2414	0.00186547	GSK3B, TGFB1, GRB2, EGFR, IGF1R	29	170	8865	8.99087	0.269256	0.0106436	0.00715909
KEGG_PATHWAY	hsa05140	Leishmaniasis	4	13.7931	0.00190064	IL4, TGFB1, STAT1, PTGS2	29	79	8865	15.478	0.273569	0.0106436	0.00715909
KEGG_PATHWAY	hsa04012	ErbB signaling pathway	4	13.7931	0.00242367	GSK3B, SRC, GRB2, EGFR	29	86	8865	14.2181	0.334803	0.0131348	0.00883468
KEGG_PATHWAY	hsa05210	Colorectal cancer	4	13.7931	0.00250495	GSK3B, TGFB1, GRB2, EGFR	29	87	8865	14.0547	0.343846	0.013151	0.0088456
KEGG_PATHWAY	hsa04540	Gap junction	4	13.7931	0.00293668	SRC, CDK1, GRB2, EGFR	29	92	8865	13.2909	0.389873	0.0149504	0.0100559
KEGG_PATHWAY	hsa04912	GnRH signaling pathway	4	13.7931	0.00302818	SRC, MMP2, GRB2, EGFR	29	93	8865	13.1479	0.399208	0.0149628	0.0100643
KEGG_PATHWAY	hsa05167	Kaposi sarcoma-associated herpesvirus infection	5	17.2414	0.00313037	GSK3B, STAT1, SRC, PTGS2, HIF1A	29	196	8865	7.79821	0.409465	0.0150258	0.0101066
KEGG_PATHWAY	hsa05165	Human papillomavirus infection	6	20.6897	0.00349681	GSK3B, STAT1, CDK2, GRB2, PTGS2, EGFR	29	333	8865	5.50792	0.444837	0.0163184	0.0109761
KEGG_PATHWAY	hsa04933	AGE-RAGE signaling pathway in diabetic complications	4	13.7931	0.0038239	TGFB1, STAT1, MMP2, SERPINE1	29	101	8865	12.1065	0.474627	0.0173626	0.0116784
KEGG_PATHWAY	hsa04015	Rap1 signaling pathway	5	17.2414	0.00414828	SRC, KIT, KDR, EGFR, IGF1R	29	212	8865	7.20966	0.5026	0.0183398	0.0123357
KEGG_PATHWAY	hsa04659	Th17 cell differentiation	4	13.7931	0.00473661	IL4, TGFB1, STAT1, HIF1A	29	109	8865	11.218	0.54961	0.0204039	0.013724
KEGG_PATHWAY	hsa05163	Human cytomegalovirus infection	5	17.2414	0.00520656	GSK3B, SRC, GRB2, PTGS2, EGFR	29	226	8865	6.76305	0.583966	0.0218676	0.0147085
KEGG_PATHWAY	hsa04014	Ras signaling pathway	5	17.2414	0.0062477	KIT, KDR, GRB2, EGFR, IGF1R	29	238	8865	6.42205	0.651077	0.0256003	0.0172193
KEGG_PATHWAY	hsa04114	Oocyte meiosis	4	13.7931	0.00927783	AR, CDK2, CDK1, IGF1R	29	139	8865	8.79682	0.791111	0.0371113	0.0249618
KEGG_PATHWAY	hsa05418	Fluid shear stress and atherosclerosis	4	13.7931	0.00964649	SRC, MMP2, KDR, MMP9	29	141	8865	8.67205	0.803772	0.0376886	0.0253501
KEGG_PATHWAY	hsa04218	Cellular senescence	4	13.7931	0.0129055	TGFB1, CDK2, SERPINE1, CDK1	29	157	8865	7.78827	0.88721	0.0492754	0.0331436
KEGG_PATHWAY	hsa05213	Endometrial cancer	3	10.3448	0.0147308	GSK3B, GRB2, EGFR	29	59	8865	15.5435	0.917353	0.0549949	0.0369906
KEGG_PATHWAY	hsa04370	VEGF signaling pathway	3	10.3448	0.0152092	SRC, KDR, PTGS2	29	60	8865	15.2845	0.923829	0.0555467	0.0373617
KEGG_PATHWAY	hsa05206	MicroRNAs in cancer	5	17.2414	0.0158147	ABCB1, GRB2, PTGS2, MMP9, EGFR	29	312	8865	4.89887	0.931306	0.056529	0.0380225
KEGG_PATHWAY	hsa04664	Fc epsilon RI signaling pathway	3	10.3448	0.0198102	IL4, IL13, GRB2	29	69	8865	13.2909	0.965317	0.0693356	0.0466365
KEGG_PATHWAY	hsa04062	Chemokine signaling pathway	4	13.7931	0.0223122	GSK3B, STAT1, SRC, GRB2	29	193	8865	6.33554	0.977425	0.0764991	0.0514547
KEGG_PATHWAY	hsa04115	p53 signaling pathway	3	10.3448	0.0231623	CDK2, SERPINE1, CDK1	29	75	8865	12.2276	0.980494	0.0778253	0.0523468
KEGG_PATHWAY	hsa05214	Glioma	3	10.3448	0.0237423	GRB2, EGFR, IGF1R	29	76	8865	12.0667	0.982347	0.0782101	0.0526056
KEGG_PATHWAY	hsa05212	Pancreatic cancer	3	10.3448	0.0243284	TGFB1, STAT1, EGFR	29	77	8865	11.91	0.984041	0.0785994	0.0528675
KEGG_PATHWAY	hsa05203	Viral carcinogenesis	4	13.7931	0.0260993	SRC, CDK2, CDK1, GRB2	29	205	8865	5.96468	0.988238	0.0827297	0.0556456
KEGG_PATHWAY	hsa05235	PD-L1 expression and PD-1 checkpoint pathway in cancer	3	10.3448	0.0324743	STAT1, HIF1A, EGFR	29	90	8865	10.1897	0.996098	0.101031	0.0679554
KEGG_PATHWAY	hsa05208	Chemical carcinogenesis - reactive oxygen species	4	13.7931	0.0338924	SRC, GRB2, HIF1A, EGFR	29	227	8865	5.3866	0.99695	0.101648	0.0683705
KEGG_PATHWAY	hsa04520	Adherens junction	3	10.3448	0.0344878	SRC, EGFR, IGF1R	29	93	8865	9.86096	0.99725	0.101648	0.0683705
KEGG_PATHWAY	hsa04658	Th1 and Th2 cell differentiation	3	10.3448	0.0344878	IL4, STAT1, IL13	29	93	8865	9.86096	0.99725	0.101648	0.0683705
KEGG_PATHWAY	hsa05231	Choline metabolism in cancer	3	10.3448	0.0386576	GRB2, HIF1A, EGFR	29	99	8865	9.26332	0.998671	0.111974	0.0753157
KEGG_PATHWAY	hsa05142	Chagas disease	3	10.3448	0.0415401	TGFB1, ACE, SERPINE1	29	103	8865	8.90358	0.999198	0.118284	0.0795598
KEGG_PATHWAY	hsa04625	C-type lectin receptor signaling pathway	3	10.3448	0.0430112	STAT1, SRC, PTGS2	29	105	8865	8.73399	0.99938	0.120431	0.0810044
KEGG_PATHWAY	hsa04914	Progesterone-mediated oocyte maturation	3	10.3448	0.0475406	CDK2, CDK1, IGF1R	29	111	8865	8.26188	0.999721	0.130932	0.0880671
KEGG_PATHWAY	hsa04935	Growth hormone synthesis, secretion and action	3	10.3448	0.0562762	GSK3B, STAT1, GRB2	29	122	8865	7.51696	0.999941	0.15007	0.10094
KEGG_PATHWAY	hsa04660	T cell receptor signaling pathway	3	10.3448	0.0562762	IL4, GSK3B, GRB2	29	122	8865	7.51696	0.999941	0.15007	0.10094
KEGG_PATHWAY	hsa05162	Measles	3	10.3448	0.0707846	GSK3B, STAT1, CDK2	29	139	8865	6.59762	0.999996	0.185809	0.124979
KEGG_PATHWAY	hsa04380	Osteoclast differentiation	3	10.3448	0.0743618	TGFB1, STAT1, GRB2	29	143	8865	6.41307	0.999998	0.191584	0.128863
KEGG_PATHWAY	hsa04550	Signaling pathways regulating pluripotency of stem cells	3	10.3448	0.0752652	GSK3B, GRB2, IGF1R	29	144	8865	6.36853	0.999998	0.191584	0.128863
KEGG_PATHWAY	hsa04072	Phospholipase D signaling pathway	3	10.3448	0.0798361	KIT, GRB2, EGFR	29	149	8865	6.15483	0.999999	0.200186	0.134649
KEGG_PATHWAY	hsa04921	Oxytocin signaling pathway	3	10.3448	0.0854349	SRC, PTGS2, EGFR	29	155	8865	5.91657	1	0.208015	0.139915
KEGG_PATHWAY	hsa04934	Cushing syndrome	3	10.3448	0.0854349	GSK3B, CDK2, EGFR	29	155	8865	5.91657	1	0.208015	0.139915
KEGG_PATHWAY	hsa04390	Hippo signaling pathway	3	10.3448	0.0873277	GSK3B, TGFB1, SERPINE1	29	157	8865	5.8412	1	0.208886	0.1405
KEGG_PATHWAY	hsa04150	mTOR signaling pathway	3	10.3448	0.088279	GSK3B, GRB2, IGF1R	29	158	8865	5.80423	1	0.208886	0.1405
KEGG_PATHWAY	hsa05310	Asthma	2	6.89655	0.0964369	IL4, IL13	29	32	8865	19.1056	1	0.225019	0.151352
